# Supplementary material for: A brittle star-like robot capable of immediately adapting to unexpected physical damage
Source: R Soc Open Sci. 2017 Dec 13;4(12):171200. doi: 10.1098/rsos.171200 (PMC5750017; doi:10.1098/rsos.171200)
Supplement: Copy of supplementary material.xlsx [file rsos171200supp1.xlsx]

## Sheet: Inter-arm coordination index(A)
	No.1		No.2		No.3		No.4		No.6		No.7		No.8			No.1--10			Robot			Robot
1--2	-0.0730832	1--2	-0.178422	1--2	-0.0472728	1--2	-0.145954	1--2	0.201972	1--2	0.0100119	1--2	-0.117717		1--2 average	-0.0299411		1--2	-0.384372		1--2 average	-0.146638
1--2	0.0291572	1--2	-0.0467652	1--2	-0.0162525	1--2	0.0909175	1--2	-0.0675233	1--2	0.0190095	1--2	-0.0262513		1--2 S.D.	0.0964164		1--2	-0.361072		1--2 S.D.	0.127047
1--2	-0.194477	1--2	-0.0133194	1--2	0.0762432	1--2	-0.0390838	1--2	0.311412	1--2	0.0197447	1--2	-0.056333					1--2	-0.0866742
1--2	-0.140093	1--2	0.0421987	1--2	0.0156799	1--2	-0.0638628	1--2	-0.00217723	1--2	-0.0699522	1--2	-0.00231297		1--3 average	-0.0218189		1--2	-0.121802		1--3 average	-0.0115366
1--2	-0.0761242	1--2	-0.0189678	1--2	-0.012489	1--2	0.0128868	1--2	0.0169738	1--2	-0.104016	1--2	0.0448922		1--3 S.D.	0.050721		1--2	-0.26409		1--3 S.D.	0.0176563
1--3	0.000121298	1--2	-0.0594433	1--3	-0.0046052	1--2	0.0343603	1--2	0.0837777	1--2	-0.498568	1--2	-0.018253					1--2	-0.091844
1--3	-0.00616423	1--2	-0.0237123	1--3	-0.00850067	1--3	-0.0177892	1--2	0.0423783	1--2	0.0379868	1--2	-0.0986857		1--4 average	-0.0135661		1--2	0.00488497		1--4 average	-0.0148235
1--3	-0.0230008	1--3	-0.118691	1--3	-0.00122968	1--3	-0.0670678	1--2	-0.0310508	1--2	-0.18412	1--2	-0.00402463		1--4 S.D.	0.0248545		1--2	-0.120085		1--4 S.D.	0.023275
1--3	-0.00136262	1--3	-0.248285	1--3	-0.00277657	1--3	-0.00192658	1--2	0.00289042	1--2	-0.0389438	1--2	-0.0587493					1--2	-0.0934627
1--3	-0.0532982	1--3	-0.0410835	1--3	-0.00653637	1--3	-0.0232402	1--2	-0.0680067	1--2	-0.0301775	1--2	-0.0403752		1--5 average	-0.0188978		1--2	-0.109675		1--5 average	-0.150646
1--4	0.000856098	1--3	0.00423537	1--4	-0.00477677	1--3	-0.00907693	1--2	-0.0537147	1--2	0.0639808	1--2	-0.0207273		1--5 S.D.	0.0903066		1--2	0.0151726		1--5 S.D.	0.120227
1--4	0.00358142	1--3	-0.0587425	1--4	0.00476725	1--3	-0.00797883	1--2	-0.0826042	1--2	-0.16948	1--2	-0.0115418					1--3	-0.0161552
1--4	0.0191213	1--3	-0.0329398	1--4	0.013703	1--4	-0.012115	1--2	-0.0339737	1--3	0.00095313	1--2	0.050236		2--3 average	0.00947623		1--3	-0.0139111		2--3 average	-0.0411583
1--4	0.000333212	1--3	-0.0485782	1--4	0.0210705	1--4	-0.0149137	1--2	-0.0128547	1--3	-0.00199017	1--2	-0.14892		2--3 S.D.	0.0619012		1--3	0.0110411		2--3 S.D.	0.0193662
1--4	0.0193865	1--4	-0.0522313	1--4	0.0012839	1--4	0.00242468	1--2	0.0162921	1--3	0.00101613	1--2	-0.00336003					1--3	-0.0509907
1--5	0.017675	1--4	-0.0210158	1--5	0.0264172	1--4	-0.0522853	1--2	-0.0134122	1--3	-0.011893	1--2	0.0738478		2--4 average	-0.032138		1--3	0.00289545		2--4 average	-0.0630174
1--5	-0.061618	1--4	-0.0541637	1--5	0.00376057	1--4	-0.00863303	1--2	0.00900602	1--3	-0.0517752	1--2	-0.0627982		2--4 S.D.	0.0592353		1--3	0.00447775		2--4 S.D.	0.0177435
1--5	0.0959327	1--4	-0.0189628	1--5	-0.264547	1--4	-0.0409725	1--2	-0.0672098	1--3	-0.199008	1--2	-0.00037149					1--3	-0.01534
1--5	0.0409972	1--4	-0.110392	1--5	-0.203033	1--5	-0.0254728	1--3	-0.018445	1--3	0.00358917	1--2	-0.0627093		2--5 average	-0.421055		1--3	-0.0335565		2--5 average	-0.290515
1--5	-0.0116727	1--4	-0.0238317	1--5	-0.0898612	1--5	-0.0783913	1--3	-0.0683168	1--3	-0.0170793	1--2	-0.0813192		2--5 S.D.	0.225926		1--3	0.00634715		2--5 S.D.	0.160127
2--3	-0.00115556	1--4	-0.0382987	2--3	-0.00571202	1--5	0.0337208	1--3	-0.0238868	1--3	0.00527785	1--3	0.108567					1--3	-0.00580432
2--3	0.00142114	1--5	-0.0542925	2--3	-0.0046912	1--5	-0.0378133	1--3	-0.0162246	1--3	-0.0226023	1--3	-0.0149283		3--4 average	0.0109355		1--3	-0.0159063		3--4 average	0.0208862
2--3	0.0178553	1--5	0.170065	2--3	9.79098e-05	1--5	-0.0195183	1--3	0.0227502	1--3	-0.0417032	1--3	0.0168887		3--4 S.D.	0.0192866		1--4	-0.0035959		3--4 S.D.	0.00589284
2--3	-0.0078488	1--5	0.0167052	2--3	-0.00671718	1--5	-0.00923507	1--3	0.00840242	1--3	-0.179325	1--3	0.00826153					1--4	-0.00622585
2--3	0.016907	1--5	-0.323395	2--3	-0.00535657	2--3	0.0209803	1--3	0.0209743	1--4	-0.000375367	1--3	-0.0584075		3--5 average	-0.0415271		1--4	0.00467955		3--5 average	-0.0398968
2--4	0.0030949	1--5	-0.108366	2--4	-0.0049904	2--3	-0.0501508	1--3	-0.0255743	1--4	-0.000851965	1--3	-0.0185982		3--5 S.D.	0.0620031		1--4	-0.0534928		3--5 S.D.	0.0277956
2--4	-0.00332563	1--5	-0.081399	2--4	0.0012152	2--3	-0.00504357	1--3	-0.00430325	1--4	-0.0159939	1--3	0.00160123					1--4	0.0226298
2--4	-0.0331495	1--5	-0.0190815	2--4	-0.0104628	2--3	0.0732693	1--3	-0.033092	1--4	-0.00020127	1--3	-0.125423		4--5 average	0.00727573		1--4	-0.0103962		4--5 average	-0.0173749
2--4	-0.00832495	2--3	-0.148182	2--4	0.0205557	2--3	0.00984378	1--3	-0.0049386	1--4	-0.00470242	1--3	-0.00536528		4--5 S.D.	0.0420937		1--4	-0.00262433		4--5 S.D.	0.0267024
2--4	0.008416	2--3	-0.145889	2--4	-0.00390732	2--3	0.0628643	1--3	-0.0566703	1--4	0.0115691	1--3	-0.00233635					1--4	-0.0604965
2--5	-0.178797	2--3	-0.0286518	2--5	-0.113279	2--4	0.0415453	1--3	-0.000592777	1--4	-0.0540305	1--3	0.0025069					1--4	-0.00666267
2--5	-0.070942	2--3	-0.0253683	2--5	-0.0727183	2--4	-0.0167417	1--3	-0.0147829	1--4	-0.0761132	1--3	-0.00898315					1--4	-0.0210742
2--5	-1.09125	2--3	0.0176748	2--5	-0.415983	2--4	-0.0155715	1--3	-0.013906	1--4	-0.00164676	1--3	-0.052532					1--4	-0.0257993
2--5	-0.580293	2--3	-0.0148536	2--5	-0.282873	2--4	0.0198447	1--3	0.0119953	1--4	0.00123698	1--3	0.0376945					1--5	0.0104259
2--5	-0.0998847	2--3	0.0457615	2--5	-0.130834	2--4	-0.00645817	1--3	0.000938908	1--4	0.00843398	1--3	-0.00588202					1--5	-0.10967
3--4	0.00252343	2--4	-0.102194	3--4	0.00167342	2--4	-0.387322	1--3	0.0394465	1--4	-0.0215243	1--3	-0.00159144					1--5	-0.208478
3--4	0.000893843	2--4	-0.0600438	3--4	0.000765182	2--5	-0.27641	1--4	-0.0481528	1--5	-0.0221803	1--3	-0.0348575					1--5	-0.00735608
3--4	-0.00985377	2--4	-0.0800788	3--4	0.00538198	2--5	-0.237078	1--4	-0.0345372	1--5	-0.0309965	1--3	0.00177205					1--5	0.0345535
3--4	0.00389293	2--4	-0.043299	3--4	-0.000128828	2--5	-0.116251	1--4	-0.0400467	1--5	-0.0302895	1--3	0.023944					1--5	-0.276285
3--4	0.00569422	2--4	-0.0607662	3--4	-0.00130529	2--5	-0.386543	1--4	-0.0356045	1--5	0.0401877	1--3	0.00417345					1--5	-0.261227
3--5	-0.00310897	2--4	0.00613973	3--5	-0.00135751	2--5	-0.1986	1--4	0.00928535	1--5	0.0508968	1--4	0.019317					1--5	-0.116318
3--5	-0.0031847	2--4	-0.041822	3--5	-0.00112105	2--5	-0.341332	1--4	-0.045062	1--5	0.282717	1--4	-0.0204147					1--5	-0.130876
3--5	-0.0481842	2--5	-0.493185	3--5	-0.00241635	3--4	-0.00496647	1--4	-0.0141569	1--5	-0.118186	1--4	0.0172017					1--5	-0.26948
3--5	0.00458657	2--5	-0.285875	3--5	-0.0025039	3--4	0.000985205	1--4	-0.00999425	1--5	0.152606	1--4	0.0016928					1--5	-0.322395
3--5	-0.00886628	2--5	-0.428415	3--5	-0.0104629	3--4	-0.00286225	1--4	-0.0221103	1--5	0.0235547	1--4	-0.00550458					2--3	-0.0253527
4--5	-0.0032878	2--5	-0.29622	4--5	0.00742405	3--4	0.0092891	1--4	-0.0293232	1--5	0.0312437	1--4	0.0039768					2--3	-0.0356475
4--5	0.0013228	2--5	-0.191368	4--5	-0.0034271	3--4	0.0171802	1--4	-0.0127979	1--5	-0.0781785	1--4	-0.00213518					2--3	-0.05228
4--5	0.088797	2--5	-0.19706	4--5	-0.0305163	3--4	-0.0279427	1--4	-0.0155709	1--5	0.0108691	1--4	-0.00325193					2--3	-0.014784
4--5	-0.00259215	2--5	-0.351628	4--5	-0.0354643	3--5	-0.0242715	1--4	-0.0109044	2--3	0.0163277	1--4	0.00565022					2--3	-0.0818653
4--5	-0.00413417	3--4	0.0221885	4--5	-0.00422337	3--5	-0.0555482	1--4	-0.00998232	2--3	0.0228857	1--4	0.00299715					2--3	-0.0561792
		3--4	-0.0835092			3--5	-0.00624182	1--4	-0.00316203	2--3	0.00558758	1--4	-0.0117108					2--3	-0.0431192
		3--4	0.0401718			3--5	-0.0508768	1--4	0.00676585	2--3	0.0146885	1--4	-0.00532033					2--3	-0.0420343
		3--4	0.0123368			3--5	-0.0318343	1--4	-4.13982e-05	2--3	0.0249108	1--4	-0.00835453					2--3	-0.0436177
		3--4	0.0252413			3--5	-0.0396542	1--4	-0.00219708	2--3	0.123154	1--4	-0.003543					2--3	-0.0493473
		3--4	0.00939088			4--5	-0.106876	1--5	-0.201603	2--3	0.00330643	1--4	-0.046624					2--3	-0.00851377
		3--4	0.00781178			4--5	0.0105059	1--5	0.0152087	2--3	-0.0282035	1--4	0.0126047					2--4	-0.0679137
		3--5	-0.0585075			4--5	-0.00124658	1--5	-0.160947	2--3	-0.00906045	1--4	-0.0236057					2--4	-0.038151
		3--5	-0.0813267			4--5	-0.0760423	1--5	-0.113768	2--3	-0.0225293	1--4	-0.00325635					2--4	-0.0600953
		3--5	-0.034067			4--5	0.000536155	1--5	-0.0199337	2--3	0.041762	1--4	-0.000257737					2--4	-0.0462135
		3--5	-0.00090941			4--5	0.0950872	1--5	-0.131255	2--3	0.210322	1--4	-0.0819325					2--4	-0.0964938
		3--5	-0.0230832					1--5	-0.0231643	2--4	-0.00040631	1--5	-0.058902					2--4	-0.0586392
		3--5	0.0337198					1--5	0.0161691	2--4	-0.0133299	1--5	0.030186					2--4	-0.0503995
		3--5	-0.0687827					1--5	-0.0333478	2--4	-0.0162561	1--5	-0.0291752					2--4	-0.078064
		4--5	0.0417842					1--5	0.0958155	2--4	-0.0152915	1--5	-0.0888742					2--4	-0.0706257
		4--5	0.0799477					1--5	0.057355	2--4	-0.0362122	1--5	-0.0852262					2--4	-0.0850513
		4--5	0.056837					1--5	0.112852	2--4	-0.0169853	1--5	-0.0423753					2--4	-0.0415447
		4--5	0.00145273					1--5	0.0650112	2--4	-0.0536198	1--5	0.00573133					2--5	-0.332608
		4--5	-0.0568252					1--5	0.04648	2--4	-0.0650178	1--5	-0.0615032					2--5	-0.275925
		4--5	-0.0282435					1--5	-0.00479542	2--4	-0.00855998	1--5	0.0293818					2--5	-0.219272
		4--5	-0.00238435					1--5	-0.0152671	2--4	-0.024749	1--5	0.00667907					2--5	-0.479082
								1--5	-0.00782762	2--4	0.0199418	1--5	-0.0347635					2--5	-0.0908823
								1--5	-0.0266595	2--4	0.0158329	1--5	0.0286075					2--5	-0.250615
								2--3	0.0616847	2--5	-0.168348	1--5	-0.0817967					2--5	-0.395143
								2--3	0.00527888	2--5	-0.306058	1--5	0.0835727					2--5	-0.277838
								2--3	0.0539585	2--5	-0.20383	1--5	-0.0307855					2--5	-0.120466
								2--3	0.109294	2--5	-0.148538	1--5	-0.102917					2--5	-0.109497
								2--3	0.0437568	2--5	-0.176035	1--5	-0.00443212					2--5	-0.64434
								2--3	0.10956	2--5	-0.287562	1--5	-0.0202145					3--4	0.01794
								2--3	0.0956988	2--5	-0.218327	1--5	0.0424983					3--4	0.0113862
								2--3	0.0302473	2--5	-0.642227	1--5	0.0346227					3--4	0.0283525
								2--3	0.0153608	2--5	-0.29245	2--3	-0.069375					3--4	0.0200257
								2--3	0.116293	2--5	-0.265557	2--3	0.040462					3--4	0.0337602
								2--3	0.0386582	2--5	-0.557093	2--3	0.0137946					3--4	0.0178675
								2--3	0.0811958	2--5	-0.321755	2--3	-0.0620647					3--4	0.0203508
								2--3	0.0729587	3--4	0.000692787	2--3	-0.10472					3--4	0.0173973
								2--3	0.0241172	3--4	-3.55573e-05	2--3	-0.00340298					3--4	0.023777
								2--3	-0.048926	3--4	0.00320592	2--3	-0.0775655					3--4	0.0231025
								2--3	-0.00424243	3--4	-0.00421518	2--3	-0.140846					3--4	0.0157886
								2--3	0.0230182	3--4	-0.00351848	2--3	-0.0572317					3--5	-0.00348072
								2--3	0.066003	3--4	-0.00530093	2--3	-0.0381428					3--5	-0.0162366
								2--4	-0.042814	3--4	0.0123079	2--3	-0.0646848					3--5	-0.0849435
								2--4	0.052547	3--4	-0.00462115	2--3	0.0641392					3--5	-0.0203868
								2--4	-0.0234123	3--4	0.00523947	2--3	-0.0925713					3--5	-0.0733408
								2--4	-0.0815728	3--4	0.0153027	2--3	0.0936642					3--5	-0.031311
								2--4	-0.0168817	3--4	0.012674	2--3	0.00991058					3--5	-0.0366743
								2--4	-0.0499718	3--4	-0.00648173	2--3	-0.00787047					3--5	-0.0376535
								2--4	-0.0424298	3--5	-0.0297807	2--3	0.0115995					3--5	-0.0727623
								2--4	-0.0507068	3--5	-0.0373072	2--3	0.064769					3--5	-0.00138927
								2--4	-0.108932	3--5	-0.00688072	2--3	0.0274133					3--5	-0.0606857
								2--4	-0.0130154	3--5	-0.0401562	2--3	-0.0296333					4--5	0.0425807
								2--4	0.0159469	3--5	-0.0367837	2--4	-0.0156272					4--5	-0.00999085
								2--4	-0.0134456	3--5	-0.17241	2--4	0.0130154					4--5	-0.0621422
								2--4	-0.00346603	3--5	-0.0064069	2--4	0.025295					4--5	-0.0151103
								2--4	-0.0391173	3--5	0.0271172	2--4	-0.0304458					4--5	-0.0238872
								2--4	-0.0657607	3--5	-0.00347167	2--4	-0.0517148					4--5	-0.0130507
								2--4	-0.0701422	3--5	-0.00471212	2--4	-0.00640575					4--5	-0.041675
								2--4	-0.0750168	3--5	-0.0413617	2--4	-0.0324627					4--5	-0.0139883
								2--4	-0.017199	3--5	-0.310827	2--4	-0.119333					4--5	-0.0476703
								2--5	-0.589792	4--5	0.00033126	2--4	-0.0884335					4--5	0.00680635
								2--5	-0.716298	4--5	0.00757318	2--4	-0.0410338					4--5	-0.0129965
								2--5	-0.705968	4--5	0.0154636	2--4	-0.0201912
								2--5	-0.69068	4--5	0.0188457	2--4	0.0133303
								2--5	-0.461978	4--5	0.021586	2--4	-0.045773
								2--5	-0.656078	4--5	0.0448608	2--4	-0.0482008
								2--5	-0.467635	4--5	0.0505283	2--4	0.00415673
								2--5	-0.227948	4--5	0.0389938	2--4	-0.150387
								2--5	-0.350697	4--5	0.000560567	2--4	-0.0191843
								2--5	-0.666813	4--5	0.00978082	2--4	0.0223813
								2--5	-0.231472	4--5	-0.0244935	2--4	0.0541415
								2--5	-0.77535	4--5	0.0158139	2--4	-0.17151
								2--5	-0.443297			2--5	-0.467623
								2--5	-0.574692			2--5	-0.271117
								2--5	-0.638522			2--5	-0.492088
								2--5	-0.408852			2--5	-0.12851
								2--5	-0.652813			2--5	-0.48645
								2--5	-0.631428			2--5	-0.252473
								3--4	0.0119639			2--5	-0.351522
								3--4	-0.0337583			2--5	-0.733252
								3--4	0.018124			2--5	-0.552425
								3--4	0.0152547			2--5	-0.339782
								3--4	0.00367978			2--5	-0.33067
								3--4	0.00568945			2--5	-0.721768
								3--4	-0.0130423			2--5	-0.497695
								3--4	0.02747			2--5	-0.771332
								3--4	0.0222037			2--5	-0.475548
								3--4	0.0349237			2--5	-0.815682
								3--4	0.0158814			2--5	-1.00911
								3--4	0.0155034			2--5	-0.490252
								3--4	0.017794			2--5	-0.54396
								3--4	0.0113099			2--5	-0.690868
								3--4	0.025049			3--4	0.0140165
								3--4	0.0171805			3--4	0.0390223
								3--4	0.0097843			3--4	0.0397965
								3--4	0.0114287			3--4	0.0275913
								3--5	-0.0399857			3--4	0.0497397
								3--5	-0.0700092			3--4	0.00478187
								3--5	-0.0716608			3--4	0.0165807
								3--5	-0.121821			3--4	0.0320748
								3--5	-0.0770798			3--4	0.0182922
								3--5	-0.125746			3--4	0.0156112
								3--5	-0.114427			3--4	0.0206095
								3--5	-0.0564997			3--4	0.019456
								3--5	-0.0305437			3--4	0.0500073
								3--5	-0.199207			3--4	0.00371623
								3--5	-0.104472			3--4	0.0213155
								3--5	-0.174913			3--4	0.0246058
								3--5	-0.108861			3--4	0.0392183
								3--5	-0.0390583			3--4	0.0141852
								3--5	-0.00319437			3--4	0.0416518
								3--5	-0.021788			3--4	0.029477
								3--5	-0.0223195			3--5	-0.0287365
								3--5	-0.113081			3--5	-0.0488155
								4--5	0.0189558			3--5	-0.0681145
								4--5	-0.0389717			3--5	0.0069337
								4--5	-0.00573917			3--5	0.0445568
								4--5	0.0100496			3--5	0.0185073
								4--5	-0.0164634			3--5	0.0640038
								4--5	0.0531008			3--5	0.079354
								4--5	0.0306813			3--5	0.00515733
								4--5	0.00309668			3--5	-0.013082
								4--5	0.0719665			3--5	0.0234492
								4--5	-0.00763237			3--5	-0.0740553
								4--5	-0.0272922			3--5	0.0449465
								4--5	0.0028156			3--5	-0.113469
								4--5	-0.0240397			3--5	-0.0185222
								4--5	0.0314			3--5	-0.0120499
								4--5	0.0784525			3--5	-0.0425433
								4--5	0.0575653			3--5	-0.112614
								4--5	0.0339848			3--5	-0.113165
								4--5	0.0189642			3--5	0.00242918
												4--5	-0.00697325
												4--5	-0.0288163
												4--5	-0.0720692
												4--5	0.0116801
												4--5	0.00601105
												4--5	-0.0271983
												4--5	-0.0244108
												4--5	0.0761253
												4--5	-0.004127
												4--5	0.0420635
												4--5	0.0116368
												4--5	-0.0135996
												4--5	-0.00826103
												4--5	0.0450513
												4--5	-0.0107177
												4--5	0.0895537
												4--5	-0.00590833
												4--5	-0.0745313
												4--5	-0.0894807
												4--5	0.0959295

## Sheet: Inter-arm coordination index(B)
	No.1		No.2		No.3		No.4		No.5		No.6		No.7		No.8			No.1--10			Robot			Robot
1--2	-0.00217682	1--2	-0.224252	1--2	-0.00728333	1--2	-0.0447823	1--2	-0.113494	1--2	-0.047586	1--2	-0.00233253	1--2	-0.512005		1--2 average	-0.0840679		1--2	-0.134509		1--2 average	-0.232087
1--2	-0.0789222	1--2	-0.133938	1--2	0.0212833	1--2	-0.0518283	1--2	-0.1273	1--2	-0.102764	1--2	-0.000309688	1--2	-0.0276252		1--2 S.D.	0.0825041		1--2	-0.063639		1--2 S.D.	0.0991315
1--2	-0.0587698	1--2	-0.160733	1--2	-0.0219205	1--2	-0.032184	1--2	-0.0824737	1--2	-0.115043	1--2	-0.0412025	1--2	-0.18577					1--2	-0.204457
1--2	-0.0219233	1--2	-0.0734822	1--2	-0.027805	1--2	-0.0234368	1--2	0.0111493	1--2	-0.0644932	1--2	0.01019	1--2	-0.104994		1--4 average	-0.0226294		1--2	-0.143582		1--4 average	0.00908494
1--4	-0.0338313	1--4	-0.0023274	1--2	-0.0640353	1--2	-0.0154042	1--2	-0.0113524	1--2	-0.0454728	1--2	-0.252465	1--2	-0.0510508		1--4 S.D.	0.048873		1--2	-0.379548		1--4 S.D.	0.0150033
1--4	-0.029586	1--4	-0.000549635	1--2	-0.0223145	1--2	-0.0443995	1--2	-0.00705417	1--2	-0.0211488	1--2	-0.339675	1--2	-0.0398848					1--2	-0.308222
1--4	-0.0390033	1--4	-0.000918118	1--2	-0.0788605	1--2	0.0150254	1--2	-0.0461027	1--2	-0.0817558	1--2	-0.0994508	1--2	-0.0376707		1--5 average	0.0129085		1--2	-0.328883		1--5 average	-0.254036
1--4	-0.00891222	1--4	-0.0266437	1--2	0.0294653	1--4	-0.0345065	1--2	-0.102167	1--2	-0.118719	1--2	-0.111456	1--2	-0.166582		1--5 S.D.	0.0795796		1--2	-0.158247		1--5 S.D.	0.112946
1--5	-0.0496485	1--5	0.0199925	1--2	-0.00892067	1--4	-0.0244098	1--2	-0.0749603	1--2	-0.00485193	1--2	-0.15107	1--2	-0.0196335					1--2	-0.310375
1--5	-0.0168372	1--5	0.00357207	1--2	0.00996938	1--4	-0.000551175	1--2	0.0200952	1--2	-0.0872323	1--2	-0.21192	1--2	-0.0753408		2--4 average	-0.0225355		1--2	-0.289407		2--4 average	-0.0676218
1--5	-0.0469843	1--5	0.00976357	1--2	-0.0152034	1--4	-0.0362137	1--2	-0.0978047	1--2	-0.0214275	1--2	-0.174325	1--2	-0.0609767		2--4 S.D.	0.0310602		1--4	-0.00395732		2--4 S.D.	0.0152306
1--5	-0.0118291	1--5	-0.181082	1--2	-0.0086816	1--4	0.0072952	1--2	-0.130777	1--2	-0.0182788	1--2	-0.0732393	1--4	-0.0457058					1--4	0.0100808
2--4	-0.00452885	2--4	0.00183305	1--2	-0.0221997	1--4	-0.00974995	1--2	-0.0795795	1--2	-0.0606092	1--2	-0.162501	1--4	-0.0281053		2--5 average	-0.33913		1--4	0.0356435		2--5 average	-0.37528
2--4	-0.000105005	2--4	0.00903905	1--2	-0.00421683	1--4	-0.0596968	1--2	-0.20565	1--2	-0.0733202	1--2	-0.0856595	1--4	0.00323018		2--5 S.D.	0.241269		1--4	0.00661142		2--5 S.D.	0.161746
2--4	0.00254102	2--4	-0.0151374	1--2	0.029771	1--5	0.098989	1--2	-0.0346577	1--2	0.0239765	1--2	-0.0954223	1--4	-0.0133933					1--4	0.0195247
2--4	-0.000933462	2--4	-0.0271445	1--4	-0.119468	1--5	0.00126388	1--2	-0.0589847	1--4	-0.0247197	1--2	-0.0643323	1--4	-0.00665188		4--5 average	0.0101278		1--4	-0.0123241		4--5 average	-0.0289304
2--5	-0.00545665	2--5	-0.21988	1--4	-0.0206947	1--5	0.00756993	1--2	-0.17353	1--4	-0.0202113	1--2	0.028024	1--4	-0.0128221		4--5 S.D.	0.0331161		1--4	0.0297253		4--5 S.D.	0.0180395
2--5	-0.119561	2--5	-0.129829	1--4	-0.0157266	1--5	0.036832	1--2	-0.0122845	1--4	-0.041679	1--2	-0.162166	1--4	-0.0191777					1--4	-0.00157862
2--5	-0.0953337	2--5	-0.321958	1--4	-0.011486	1--5	-0.020372	1--2	-0.16817	1--4	-0.0270052	1--2	-0.147777	1--4	-0.0411815					1--4	0.0135707
2--5	-0.150887	2--5	-0.549367	1--4	-0.0178337	1--5	0.0209775	1--2	-0.11298	1--4	-0.00501295	1--2	-0.111803	1--4	-0.0249292					1--4	-0.00644705
4--5	-0.00545665	4--5	-0.0116989	1--4	-0.00309917	1--5	-0.0571772	1--2	-0.117217	1--4	-0.00715417	1--2	-0.233565	1--4	-0.0139135					1--5	-0.331623
4--5	-0.00475365	4--5	-0.0133878	1--4	-0.00326595	2--4	-0.029208	1--2	-0.138824	1--4	-0.00858573	1--2	-0.00749207	1--4	-0.0221857					1--5	-0.500105
4--5	0.00986152	4--5	0.000119958	1--4	-0.00632822	2--4	-0.0311823	1--2	-0.0827948	1--4	0.00725472	1--2	-0.211625	1--5	0.259283					1--5	-0.275602
4--5	-0.00329378	4--5	-0.0144504	1--4	-0.00692627	2--4	-0.010942	1--2	-0.106097	1--4	-0.0185192	1--2	-0.102149	1--5	-0.145404					1--5	-0.31102
				1--4	-0.0440745	2--4	-0.00030617	1--2	-0.164277	1--4	0.00188213	1--2	-0.114296	1--5	0.147001					1--5	-0.157483
				1--4	-0.0340598	2--4	-0.0275873	1--2	-0.0813618	1--4	0.00108142	1--2	-0.154636	1--5	0.0822952					1--5	-0.131649
				1--4	-0.0439515	2--4	-0.0085724	1--2	-0.0499263	1--4	-0.0119158	1--2	-0.0594767	1--5	0.0294185					1--5	-0.130004
				1--4	-0.0369833	2--4	-0.039329	1--2	-0.092468	1--4	0.00457942	1--2	-0.0539453	1--5	0.0311693					1--5	-0.162763
				1--4	-0.00577983	2--5	-0.182018	1--2	-0.293895	1--4	-0.00438855	1--4	0.0225192	1--5	-0.0280298					1--5	-0.203882
				1--4	-0.0262767	2--5	-0.106949	1--2	-0.165093	1--4	-0.00621193	1--4	-0.0244443	1--5	0.022178					1--5	-0.33623
				1--5	-0.141523	2--5	-0.0763623	1--2	-0.098816	1--5	-0.137301	1--4	-0.0126056	1--5	-0.069386					2--4	-0.104508
				1--5	-0.0913288	2--5	-0.0418988	1--2	-0.0403073	1--5	0.0433893	1--4	-0.0965242	1--5	0.0152981					2--4	-0.048137
				1--5	0.0195832	2--5	-0.0992235	1--2	0.00656948	1--5	-0.0153048	1--4	-0.0248812	1--5	-0.0117632					2--4	-0.0679058
				1--5	-0.019775	2--5	-0.0648195	1--2	-0.170462	1--5	-0.0244468	1--4	0.0146896	2--4	0.0497638					2--4	-0.0754893
				1--5	0.0304412	2--5	-0.0649875	1--2	-0.179897	1--5	-0.0296098	1--4	-0.0360597	2--4	-0.0286372					2--4	-0.055901
				1--5	0.0176483	4--5	0.024701	1--2	-0.215343	1--5	-0.0320615	1--4	-0.0357855	2--4	-0.0726802					2--4	-0.071241
				1--5	0.0248183	4--5	0.0378788	1--2	-0.203253	1--5	-0.0129505	1--4	-0.0178927	2--4	-0.05452					2--4	-0.0699295
				1--5	-0.0526405	4--5	0.023834	1--2	-0.0200985	1--5	-0.0253662	1--4	-0.0286365	2--4	-0.0143284					2--4	-0.0487137
				1--5	-0.0572033	4--5	-0.0174133	1--2	-0.0702192	1--5	-0.0343312	1--4	-0.00636318	2--4	-0.0436563					2--4	-0.0658198
				1--5	-0.109033	4--5	0.0311127	1--4	-0.0272227	1--5	0.026703	1--4	-0.017474	2--4	-0.0259032					2--4	-0.0685722
				1--5	-0.0294408	4--5	0.0102833	1--4	-0.0485535	1--5	-0.0091587	1--4	0.00893745	2--4	-0.0274335					2--5	-0.331652
				1--5	-0.0462103	4--5	0.0307558	1--4	-0.0360853	1--5	-0.0082933	1--4	-0.0176823	2--4	-0.0252562					2--5	-0.314558
				1--5	-0.0546362			1--4	-0.00997232	1--5	0.0466978	1--4	-1.08901e-05	2--4	-0.0128615					2--5	-0.329145
				1--5	-0.0357383			1--4	-0.0112657	1--5	0.0292343	1--4	0.00399972	2--4	-0.0354625					2--5	-0.391117
				1--5	-0.0806638			1--4	-0.00765868	1--5	-0.0544323	1--4	-0.00497813	2--5	-0.876627					2--5	-0.476517
				2--4	-0.0107789			1--4	-0.0748487	2--4	-0.0135399	1--4	0.0142879	2--5	-0.738973					2--5	-0.771497
				2--4	-0.00335307			1--4	0.00250985	2--4	-0.00362687	1--4	0.00920458	2--5	-0.870562					2--5	-0.37537
				2--4	-0.00195462			1--4	0.00396638	2--4	-0.00285422	1--4	0.016964	2--5	-0.644353					2--5	-0.422457
				2--4	0.00157485			1--4	-0.256122	2--4	-0.0345163	1--4	0.0215855	2--5	-0.678928					2--5	-0.162951
				2--4	-0.00857202			1--4	0.0193867	2--4	-0.0364545	1--4	-0.00168153	2--5	-0.561845					2--5	-0.177538
				2--4	-0.0100107			1--4	-0.0228208	2--4	-0.014836	1--4	0.00737532	2--5	-0.50806					4--5	-0.031879
				2--4	0.00299443			1--4	-0.0236312	2--4	-0.0180568	1--4	0.00999625	2--5	-0.577257					4--5	-0.0160024
				2--4	-0.00602043			1--4	-0.0605025	2--4	-0.0503512	1--4	-0.00564112	2--5	-0.62885					4--5	-0.0448858
				2--4	-0.000868973			1--4	-0.0142079	2--4	-0.0037114	1--4	0.0239655	2--5	-0.580205					4--5	-0.0443777
				2--4	-0.0124042			1--4	-0.0116466	2--4	-0.0308813	1--4	0.00282395	2--5	-0.528467					4--5	-0.021605
				2--4	-0.0250007			1--4	-0.0082524	2--4	-0.0546057	1--4	-0.0028429	4--5	-0.050217					4--5	0.0165793
				2--4	-0.00743507			1--4	-0.00818455	2--4	-0.0235093	1--5	-0.0367012	4--5	0.0196633					4--5	-0.024808
				2--4	-0.012695			1--4	-0.0266558	2--4	-0.0363063	1--5	0.00808657	4--5	0.0538807					4--5	-0.0394918
				2--4	-0.0076913			1--4	-0.0192057	2--4	-0.0370167	1--5	-0.0289835	4--5	0.0228412					4--5	-0.0445825
				2--4	0.00310628			1--4	-0.0169445	2--4	-0.0319052	1--5	-0.124197	4--5	-0.00726782					4--5	-0.0382515
				2--5	-0.113005			1--4	0.00201798	2--5	-0.253957	1--5	0.190907	4--5	0.032063
				2--5	-0.170847			1--4	-0.00816905	2--5	-0.219538	1--5	0.317008	4--5	0.0282535
				2--5	-0.0840907			1--4	-0.0217177	2--5	-0.313175	1--5	0.117773	4--5	0.0236075
				2--5	-0.103552			1--4	-0.0137285	2--5	-0.390052	1--5	0.119253	4--5	0.0239177
				2--5	-0.111693			1--4	-0.0139664	2--5	-0.800318	1--5	0.118745	4--5	0.0108676
				2--5	-0.0644193			1--4	-0.00871267	2--5	-0.321268	1--5	0.132305	4--5	0.0260953
				2--5	-0.175725			1--4	-0.00892665	2--5	-0.215165	1--5	0.106149
				2--5	-0.120652			1--4	-0.00984545	2--5	-0.418763	1--5	0.0571732
				2--5	-0.230297			1--4	-0.180568	2--5	-0.257337	1--5	0.143532
				2--5	-0.14395			1--4	-0.0087297	2--5	-0.465102	1--5	0.0741213
				2--5	-0.139006			1--4	-0.0152787	2--5	-0.661178	1--5	0.0430043
				2--5	-0.11668			1--4	-0.413987	2--5	-0.379017	1--5	0.0422307
				2--5	-0.131363			1--4	-0.0535267	2--5	-0.49045	1--5	-0.0429723
				2--5	-0.160663			1--4	-0.0132877	2--5	-0.419912	1--5	0.151277
				2--5	-0.127389			1--4	-0.03287	2--5	-0.266015	1--5	0.120496
				4--5	0.0616113			1--4	-0.022791	4--5	0.0422427	1--5	0.107276
				4--5	-0.000740292			1--4	-0.0067998	4--5	0.00867185	1--5	0.170212
				4--5	0.0134973			1--4	-0.0364605	4--5	0.0022483	1--5	-0.0197423
				4--5	-0.000283215			1--5	0.0272318	4--5	0.0499402	1--5	0.161421
				4--5	0.00897368			1--5	0.0174325	4--5	0.0208717	1--5	0.0688075
				4--5	0.00818832			1--5	0.0486192	4--5	0.0101907	1--5	0.0442102
				4--5	-0.00109535			1--5	-0.0367945	4--5	0.00992217	1--5	0.142793
				4--5	-0.00109822			1--5	-0.0248808	4--5	0.021213	1--5	0.0568283
				4--5	0.00114003			1--5	-0.021851	4--5	0.0140795	1--5	0.0580623
				4--5	0.0154937			1--5	-0.137109	4--5	0.016157	2--4	-0.0339868
				4--5	0.0114827			1--5	0.0189132	4--5	0.0487362	2--4	-0.0744437
				4--5	0.00115094			1--5	0.0515053	4--5	0.0129028	2--4	-0.0132699
				4--5	0.00780633			1--5	-0.0137566	4--5	0.0217053	2--4	-0.0177373
				4--5	0.0146713			1--5	-0.00973418	4--5	0.0260763	2--4	-0.045609
				4--5	-0.0104675			1--5	0.0457333	4--5	0.0205305	2--4	-0.0714415
								1--5	-0.0127824			2--4	-0.054344
								1--5	0.112666			2--4	-0.0329158
								1--5	-0.0537178			2--4	-0.0562103
								1--5	-0.0821202			2--4	-0.0553352
								1--5	0.0141991			2--4	-0.0542417
								1--5	-0.0259007			2--4	-0.00772188
								1--5	0.0432085			2--4	-0.0300025
								1--5	-0.0112541			2--4	-0.0163791
								1--5	-0.0293583			2--4	-0.0214327
								1--5	-0.0447343			2--4	-0.0277243
								1--5	-0.0129423			2--4	-0.066368
								1--5	0.0187178			2--4	-0.0650187
								1--5	0.0514145			2--4	-0.0345145
								1--5	0.0397402			2--4	-0.0464317
								1--5	0.00495012			2--4	-0.0886637
								1--5	0.0464222			2--4	-0.0403517
								1--5	0.080956			2--4	-0.0410102
								1--5	0.114385			2--4	-0.0353272
								1--5	0.0537632			2--4	-0.0317547
								1--5	-0.0461173			2--4	-0.0777693
								1--5	-0.012418			2--4	-0.0439073
								1--5	0.0537148			2--4	-0.019767
								1--5	-0.0321245			2--5	-0.329293
								1--5	-0.175483			2--5	-0.222185
								1--5	0.0123415			2--5	-0.110864
								1--5	-0.0322603			2--5	-0.625525
								1--5	-0.036069			2--5	-0.712278
								2--4	-0.0513487			2--5	-0.788157
								2--4	0.0430457			2--5	-0.66956
								2--4	3.75853e-05			2--5	-0.44363
								2--4	-0.00612767			2--5	-0.535542
								2--4	-0.0138141			2--5	-0.368423
								2--4	-0.0161358			2--5	-0.425905
								2--4	-0.0739625			2--5	-0.231315
								2--4	-0.0081711			2--5	-0.291863
								2--4	-0.0186342			2--5	-0.240077
								2--4	-0.0319088			2--5	-0.346757
								2--4	-0.0962053			2--5	-0.244922
								2--4	-0.189762			2--5	-0.289213
								2--4	0.0266877			2--5	-0.385215
								2--4	0.0647138			2--5	-0.3713
								2--4	-0.0134754			2--5	-0.29832
								2--4	-0.00290147			2--5	-0.646588
								2--4	-0.0293728			2--5	-0.193582
								2--4	-0.0420523			2--5	-0.435562
								2--4	-0.0514582			2--5	-0.255085
								2--4	-0.0650063			2--5	-0.164224
								2--4	-0.0190717			2--5	-0.313143
								2--4	-0.0353553			2--5	-0.168547
								2--4	-0.00683793			2--5	-0.0956762
								2--4	-0.0111912			4--5	0.0279702
								2--4	0.00941197			4--5	-0.00313695
								2--4	-0.0231107			4--5	0.0158314
								2--4	0.00365478			4--5	-0.0705338
								2--4	-0.00362242			4--5	0.0398802
								2--4	0.0322557			4--5	0.0532103
								2--4	0.0419407			4--5	0.0380862
								2--4	0.01241			4--5	0.0122279
								2--4	-0.0161189			4--5	0.0494182
								2--4	-0.00537352			4--5	0.0299992
								2--4	0.011078			4--5	0.048089
								2--4	0.00707387			4--5	0.00738807
								2--4	-0.0228412			4--5	-0.00258478
								2--4	-0.020144			4--5	-0.0251332
								2--4	0.0270057			4--5	0.0252248
								2--4	-0.00968087			4--5	0.0228297
								2--5	-0.550973			4--5	0.0412853
								2--5	-0.485745			4--5	0.090138
								2--5	-0.292865			4--5	0.0335422
								2--5	-0.175885			4--5	0.0364307
								2--5	-0.18197			4--5	0.075166
								2--5	-0.100648			4--5	0.040953
								2--5	-0.248017			4--5	0.0458093
								2--5	-0.1972			4--5	0.0221673
								2--5	-0.113417			4--5	0.0413208
								2--5	-0.00180862			4--5	0.0640278
								2--5	-0.272123			4--5	0.0285065
								2--5	-0.82389			4--5	0.013573
								2--5	-0.566498
								2--5	-0.382243
								2--5	-0.287478
								2--5	0.00899453
								2--5	-0.396935
								2--5	-0.218958
								2--5	-1.13784
								2--5	-1.18001
								2--5	-0.651133
								2--5	-0.336503
								2--5	-0.147399
								2--5	-0.17568
								2--5	-0.562828
								2--5	-0.19885
								2--5	-0.20501
								2--5	-0.176432
								2--5	-0.921433
								2--5	-0.493317
								2--5	-0.664073
								2--5	-0.275522
								2--5	-0.018018
								2--5	-0.274333
								2--5	-0.20499
								2--5	-0.309818
								2--5	-0.311592
								2--5	-0.506218
								2--5	-0.184327
								4--5	-0.00435022
								4--5	-0.0335595
								4--5	-0.00609153
								4--5	0.00229578
								4--5	0.0141427
								4--5	0.0022921
								4--5	0.0597338
								4--5	-0.0208013
								4--5	0.0058358
								4--5	-0.0825467
								4--5	-0.00554718
								4--5	0.0450938
								4--5	-0.082836
								4--5	-0.106551
								4--5	0.0309428
								4--5	-0.00387278
								4--5	-0.000910473
								4--5	-0.00224047
								4--5	0.0825332
								4--5	0.0363102
								4--5	-0.0164443
								4--5	0.022201
								4--5	0.00724902
								4--5	-0.00134025
								4--5	0.0109285
								4--5	0.0184578
								4--5	-0.0108376
								4--5	-0.0154532
								4--5	-0.0298868
								4--5	-0.131987
								4--5	-0.0276942
								4--5	0.00167167
								4--5	-0.0328288
								4--5	-0.00125143
								4--5	0.00621252
								4--5	0.0383187
								4--5	-0.00199405
								4--5	-0.0578857
								4--5	-0.000895827

## Sheet: Inter-arm coordination index(C)
	No.2		No.3		No.5			No.1--10			Robot			Robot
1--2	-0.751955	1--2	-0.0187643	1--2	-0.0896238		1--2 average	-0.0730506		1	-1.02659		1--2 average	-0.601802
1--2	-0.307595	1--2	0.00671663	1--2	-0.0706343		1--2 S.D.	0.101432		1	-0.559193		1--2 S.D.	0.182293
1--2	-0.14852	1--2	0.017429	1--2	-0.0721928					1	-0.750792
1--2	-0.0799383	1--2	0.0182348	1--2	-0.0224107		1--5 average	-0.0833822		1	-0.394598		1--5 average	-0.329939
1--5	0.222485	1--2	-0.0128156	1--2	-0.0547223		1--5 S.D.	0.149488		1	-0.486092		1--5 S.D.	0.0594609
1--5	-0.0489857	1--2	0.00188548	1--2	0.00638795					1	-0.560483
1--5	-0.222283	1--2	-0.0319685	1--2	-0.237558		2--5 average	-0.30653		1	-0.526613		2--5 average	-0.386863
1--5	-0.304568	1--2	-0.00938928	1--2	0.02396		2--5 S.D.	0.203761		1	-0.722963		2--5 S.D.	0.0766227
2--5	-0.680608	1--2	-0.0697995	1--2	0.0138091					1	-0.494258
2--5	-0.423803	1--2	-0.156952	1--2	-0.0135658					1	-0.368008
2--5	-0.283975	1--2	-0.0690355	1--2	-0.0730047					1	-0.730235
2--5	-0.79096	1--2	-0.098063	1--5	-0.0309482					2	-0.298918
		1--2	-0.0346175	1--5	-0.0117147					2	-0.212703
		1--5	0.00323422	1--5	-0.0308258					2	-0.311153
		1--5	-0.0492357	1--5	-0.0764932					2	-0.368172
		1--5	-0.111176	1--5	-0.125985					2	-0.357137
		1--5	-0.104728	1--5	-0.140836					2	-0.359653
		1--5	-0.0645803	1--5	0.0208498					2	-0.25628
		1--5	-0.0763375	1--5	-0.319075					2	-0.328885
		1--5	-0.104238	1--5	-0.166035					2	-0.451185
		1--5	-0.0879238	1--5	-0.082311					2	-0.354843
		1--5	-0.0227843	1--5	-0.0278787					2	-0.330403
		1--5	0.0417973	2--5	-0.209688					3	-0.341965
		1--5	-0.0306215	2--5	-0.114103					3	-0.347015
		1--5	-0.0319997	2--5	-0.130857					3	-0.388027
		1--5	-0.0622207	2--5	-0.337355					3	-0.480695
		2--5	-0.266922	2--5	-0.661048					3	-0.488523
		2--5	-0.152686	2--5	-0.493177					3	-0.421385
		2--5	-0.0847825	2--5	-0.807422					3	-0.342852
		2--5	-0.0870422	2--5	-0.38135					3	-0.375977
		2--5	-0.333357	2--5	-0.366362					3	-0.34806
		2--5	-0.0933197	2--5	-0.232503					3	-0.49409
		2--5	-0.244135	2--5	-0.255922					3	-0.226905
		2--5	-0.144846
		2--5	-0.180703
		2--5	-0.293898
		2--5	-0.183133
		2--5	-0.143716
		2--5	-0.205165

## Sheet: Inter-arm coordination index(D)
	No.1		No.7		No.8			No. 1--10			Robot			Robot
1--3	-0.00415447	1--3	-0.0338935	1--3	-0.0376483		1--3 average	-0.00651467		1--3	-0.0535963		1--3 average	-0.0149474
1--3	0.0257677	1--3	-0.0151749	1--3	0.0573107		1--3 S.D.	0.0366335		1--3	-0.00501802		1--3 S.D.	0.0269262
1--3	0.0307268	1--3	-0.0371218	1--3	-0.00798085					1--3	-0.023849
1--3	-0.0173628	1--3	-0.082988	1--3	0.0341638		1--4 average	-0.0319696		1--3	-0.00847342		1--4 average	-0.0940615
1--3	0.00149104	1--3	-0.0267933	1--3	0.00222693		1--4 S.D.	0.0418079		1--3	-0.0727918		1--4 S.D.	0.0257296
1--3	-0.00971727	1--3	-0.0872147	1--3	0.0305868					1--3	0.019234
1--3	-0.0224175	1--3	-0.0477827	1--3	0.053538		3--4 average	-0.468522		1--3	0.00051375		3--4 average	-0.82308
1--3	-0.0231398	1--3	-0.0316482	1--3	-0.000216473		3--4 S.D.	0.214359		1--3	0.0102154		3--4 S.D.	0.181293
1--4	0.0138805	1--3	0.0016848	1--3	0.034454					1--3	-0.00287832
1--4	-0.0759675	1--4	-0.032498	1--3	0.0159039					1--3	-0.0128297
1--4	-0.0649207	1--4	-0.0733845	1--3	0.0707785					1--4	-0.0917442
1--4	0.0126147	1--4	-0.00368067	1--3	-0.0420985					1--4	-0.0908148
1--4	-0.0157139	1--4	-0.03221	1--3	-0.0100318					1--4	-0.0985322
1--4	-0.0340497	1--4	-0.00909428	1--3	-0.0232028					1--4	-0.0847348
1--4	0.0331867	1--4	0.0246865	1--4	0.0223588					1--4	-0.160491
1--4	-0.00567782	1--4	0.0048118	1--4	-0.105574					1--4	-0.0870817
3--4	-0.124307	1--4	-0.0366077	1--4	-0.00300325					1--4	-0.0844663
3--4	-0.195162	1--4	-0.029178	1--4	-0.0643568					1--4	-0.0941375
3--4	-0.146151	3--4	-0.863857	1--4	-0.0375572					1--4	-0.0984203
3--4	-0.456067	3--4	-0.611427	1--4	-0.0443627					1--4	-0.050192
3--4	-0.419188	3--4	-0.24093	1--4	-0.0706685					3--4	-0.860497
3--4	-0.161456	3--4	-0.596198	1--4	-0.0294608					3--4	-0.68816
3--4	-0.672002	3--4	-0.313123	1--4	-0.0682082					3--4	-0.470183
3--4	-0.437993	3--4	-0.212347	1--4	-0.053944					3--4	-0.971205
		3--4	-0.438782	1--4	-0.170742					3--4	-0.893682
		3--4	-0.409198	1--4	-0.0010771					3--4	-1.06227
		3--4	-0.273968	1--4	-0.022767					3--4	-0.658637
				1--4	-0.017892					3--4	-0.78368
				3--4	-1.00257					3--4	-0.759183
				3--4	-0.323862					3--4	-1.0833
				3--4	-0.70365
				3--4	-0.685353
				3--4	-0.615995
				3--4	-0.485715
				3--4	-0.814882
				3--4	-0.397823
				3--4	-0.595537
				3--4	-0.62893
				3--4	-0.466832
				3--4	-0.365713
				3--4	-0.412753
				3--4	-0.452403

## Sheet: Average Velocity(A)
No. 1	No. 2	No. 3	No. 4	No. 6	No. 7	No. 8			No. 1--10		Robot			Robot
0.26625	1.55276	0.382261	0.66228	0.668948	0.345033	0.712659		average	0.705228		0.528562		average	0.454566
0.291011	1.20854	0.292053	0.595973	0.700562	0.463827	0.50613		S. D.	0.22638		0.420888		S. D.	0.0379142
0.877248	0.99624	0.696141	0.338687	0.77732	0.378789	0.730838					0.47075
0.569323	0.876797	0.620757	0.677437	0.56111	0.374549	0.453461					0.462212
0.527963	0.924572	0.452621	0.35315	0.711601	0.500683	0.795593					0.484607
	0.698454		0.681101	0.833482	0.790725	0.541418					0.410803
	0.858723			0.752013	0.484901	0.755708					0.443796
				0.555396	0.684366	0.940517					0.479956
				0.676188	0.511464	0.846008					0.441322
				0.881074	0.554556	0.702222					0.385152
				0.61887	0.758052	0.737446					0.472183
				1.02238	0.664085	0.911014
				0.797102		0.81019
				0.875594		0.813983
				0.884272		0.824205
				0.803416		0.955713
				0.846152		1.04371
				0.951283		0.728474
						0.829932
						1.01428

## Sheet: Average Velocity(B)
No. 1	No. 2	No. 3	No. 4	No. 5	No. 6	No. 7	No. 8			No. 1--10		Robot			Robot
0.604649	0.657242	0.590594	0.454166	0.789595	0.644923	0.505967	1.09725		average	0.601737		0.492723		average	0.471026
0.374936	0.539751	0.490765	0.42037	0.747307	0.583386	0.424085	0.959666		S. D.	0.207835		0.44828		S. D.	0.0302307
0.441375	0.55519	0.294403	0.300155	0.430589	0.736561	0.312573	0.838512					0.492656
0.345394	0.717862	0.306738	0.268161	0.359585	0.715842	1.08173	0.857923					0.432352
		0.376482	0.379954	0.34088	0.902668	0.856181	0.836543					0.510871
		0.269715	0.374402	0.271714	0.56096	0.77524	0.768519					0.516085
		0.412815	0.353824	0.541875	0.454124	0.871572	0.692463					0.474219
		0.390232		0.435051	0.678598	0.67541	0.767226					0.461195
		0.609747		0.284374	0.500928	0.683674	0.816179					0.422884
		0.622433		0.408743	0.676806	0.591309	0.743114					0.458991
		0.599558		0.652634	0.891924	0.601256	0.685962
		0.49096		1.02641	0.758525	0.464618
		0.5794		0.907551	0.869155	0.484513
		0.472297		0.769723	0.765665	0.406798
		0.456242		0.537538	0.649397	0.503459
				0.291491		0.516017
				0.821871		0.519119
				0.557747		0.613401
				1.15737		0.544927
				1.16601		0.417464
				0.929321		0.696615
				0.63854		0.424236
				0.359825		0.671878
				0.510605		0.512745
				0.692278		0.435069
				0.498791		0.548325
				0.464823		0.432941
				0.48732		0.385633
				0.968151
				0.982845
				0.838208
				0.577042
				0.700779
				0.536732
				0.48766
				0.868373
				0.71733
				0.770452
				0.327179

## Sheet: Average Velocity(C)
No.2	No.3	No.5			No. 1--10		Robot			Robot
0.7666	0.533985	0.3912		average	0.547688		0.562298		average	0.52156
0.6244	0.463228	0.3032		S. D.	0.134871		0.466851		S. D.	0.0639787
0.5064	0.397556	0.3259					0.543778
0.763152	0.420247	0.4509					0.531961
	0.766613	0.7478					0.514368
	0.534718	0.5886					0.54466
	0.633951	0.8039					0.499926
	0.51014	0.6505					0.499886
	0.577752	0.5349					0.484311
	0.612918	0.4779					0.410763
	0.499211	0.3733					0.678356
	0.523218
	0.553073

## Sheet: Average Velocity(D)
No.1	No.7	No.8			No. 1--10		Robot			Robot
0.2855	0.8411	0.6821		average	0.535923		0.550033		average	0.510482
0.4564	0.6596	0.6258		S. D.	0.108503		0.514654		S. D.	0.072175
0.3971	0.5201	0.471					0.395387
0.6277	0.7581	0.5136					0.547291
0.5365	0.5124	0.4897					0.676735
0.4162	0.4668	0.4669					0.493857
0.5858	0.5561	0.5606					0.423585
0.4898	0.6288	0.4536					0.491207
	0.4519	0.547					0.502145
		0.6037					0.509931
		0.5777
		0.4348
		0.4678
		0.5294

## Sheet: Average Velocity(E)
No.2	No.8	No.9			No. 1--10		Robot			Robot
0.6696	1.0374	0.2721		average	0.528412		0.489182		average	0.48779
0.3842	0.6232	0.294		S. D.	0.231701		0.510261		S. D.	0.0344564
0.4398	0.6446	0.4993					0.559529
0.3545	0.4803	0.416					0.50097
0.3362	0.6613	0.3466					0.462242
0.4299	1.1239	0.2954					0.472287
0.6837	0.7544	0.396					0.51928
0.4439	0.94	0.3537					0.443395
		0.3303					0.441845
							0.47891

## Sheet: Average Velocity(F)
No.1	No.5	No.10			No. 1--10		Robot			Robot
0.5035	0.3063	0.4076		average	0.43768		0.17109		average	0.175223
0.4474	0.4228	0.479		S. D.	0.0841047		0.167432		S. D.	0.0267386
0.5696	0.4435	0.3758					0.208785
0.3432	0.403	0.4094					0.174831
0.3023	0.3949	0.4475					0.132974
0.6961	0.3728	0.4466					0.202409
0.4899		0.5646					0.184786
0.4116		0.3902					0.158102
0.5053							0.21487
0.416							0.136952
0.3931

[truncated: 1 more sheets: Average Velocity(G)]
